# Supplementary material for: Structure of human TRPV4 in complex with GTPase RhoA
Source: Nat Commun. 2023 Jun 23;14:3733. doi: 10.1038/s41467-023-39346-z (PMC10290124; doi:10.1038/s41467-023-39346-z)
Supplement: Supplementary file 7 — Source Data [file 41467_2023_39346_MOESM7_ESM.xlsx]

## Sheet: Suppl Fig1
	Supplementary Figure 1 panel c
	Conc.	WT control					Conc.	HC-067047 2uM					Conc.	HC-067047 0.1uM
	0.1	0.0541667	0.0851852	0.0733453	0.0172414		0.1	-0.02	0	-0.04	-0.03		0.1	0	0
	0.5	0.433333	0.655556	0.806798	0.582759		0.5	-0.02	0	-0.04	-0.03		0.5	0	0
	1	1.01667	1	1	0.810345		1	-0.02	0	-0.06	-0.03		1	0	0.00625
	5	1.00833	1	0.91771	0.862069		5	-0.01	0	-0.02	-0.03		5	0.107692	0.015625
	10	1	1	0.864043	1		10	-0.01	-0.02	0.04	-0.03		10	0.6	0.328125
	Supplementary Figure 1 panel d
	Conc.	WT control
	0.001	1	1	1	1
	0.01	0.842857	0.809524	0.830986	0.894958
	0.05	0.17619	0.136508	0.401408	0.441176
	0.1	0.00952381	0.015873	0.0316901	0.0336134
	0.5	0.00952381	0	0.00352113	0.012605
	1	0	0	0	0
	Supplementary Figure 1 panel f
	Conc.	WT								Conc.	N474A							Conc.	D546A
	0.1	0.183673	0.110787	0.046595	0.0342205	0.134375	0.0847458	0.044164		0.1	0.150628	0.144444	0.0251572	0.0774411	0.0480349	0.0310559		0.1	0.156442	0.0419162	0.323077	0.144201	0.0716511	0.096463
	0.3	--	--	0.81362	0.56654	0.740625	0.586441	0.542587		0.3	--	--	0.522013	0.690236	0.28821	0.217391		0.3	--	--	0.812308	0.658307	0.750779	0.762058
	0.5	0.867347	0.83965	0.996416	0.946768	1	0.935593	0.905363		0.5	0.615063	0.803704	0.902516	0.905724	0.663755	0.751553		0.5	1	1	1	1	0.825545	1
	1	--	--	1	0.992395	0.953125	1	1		1	--	--	1	1	0.877729	1		1	--	--	0.96	0.956113	1	0.977492
	2	1	1	1	0.992395	0.953125	1	1		2	1	0.988889	1	1	0.877729	1		2	0.953988	0.919162	0.96	0.956113	1	0.977492
										Conc.	Y591A							Conc.	R316A
										0.1	0.163462	0.0809859	0.129825	0.0228013	0.0876623			0.1	0.0877743	0.0872274	0.0363036	0.0424837
										0.3	0.160256	0.179577	0.157895	0.0586319	0.337662			0.3	0.213166	0.211838	0.363036	0.0784314
										0.5	0.141026	0.316901	0.378947	0.192182	0.285714			0.5	0.181818	0.180685	0.518152	0.0816993
										1	0.128205	0.302817	0.368421	0.179153	0.220779			1	0.131661	0.130841	0.521452	0.124183
										2	0.11859	0.232394	0.347368	0.123779	0.237013			2	0.128527	0.127726	0.521452	0.0915033
	Supplementary Figure 1 panel g
	Conc.	WT								Conc.	N474A							Conc.	D546A
	0.1	0.316	0.456274	0.469534	0.504886					0.1	0.899351	0.986486	0.925764	0.961538				0.1	0.917219	0.947368	0.754839	0.932862
	1	0.12	0.231939	0.25448	0.332248					1	0.63961	0.824324	0.567686	0.689103				1	0.417219	0.635088	0.441935	0.759717
	2	0.116	0.148289	0.172043	0.18241					2	0.415584	0.513514	0.366812	0.375				2	0.225166	0.491228	0.380645	0.409894
										Conc.	Y591A
										0.1	0.97561	1.16667	1.13131	0.815789	0.890411
										1	0.97561	0.863636	1.05051	0.342105	0.315068
										2	0.926829	0.424242	0.242424	0.210526	0.205479
	Supplementary Figure 1 panel h
	WT	1.27	0.55	0.85	0.68
	R316A	1.9	1.94	1.77	0.94
